# Supplementary material for: Using Yeast Two-Hybrid Screening and Structural Modeling to Identify Candidate Hrr25 Kinase Interactors at the Meiotic Kinetochore in Saccharomyces cerevisiae
Source: Int J Mol Sci. 2026 May 2;27(9):4083. doi: 10.3390/ijms27094083 (PMC13163615; doi:10.3390/ijms27094083)
Supplement: Supplementary file 1 [file ijms-27-04083-s001.zip]

Archive with 1 entries (1 files):
- ijms-4190928-supplementary.pdf
